# Supplementary material for: Molecular Identification of Prune Dwarf Virus (PDV) Infecting Sweet Cherry in Canada and Development of a PDV Full-Length Infectious cDNA Clone
Source: Viruses. 2021 Oct 7;13(10):2025. doi: 10.3390/v13102025 (PMC8541084; doi:10.3390/v13102025)
Supplement: Supplementary file 1 [file viruses-13-02025-s001.zip]

Archive with 1 entries (1 files):
- viruses-1412231-supplementary.pdf
